# Supplementary material for: C-Phycocyanin and Lycium barbarum Polysaccharides Protect against Aspirin-Induced Inflammation and Apoptosis in Gastric RGM-1 Cells
Source: Nutrients. 2022 Dec 1;14(23):5113. doi: 10.3390/nu14235113 (PMC9736128; doi:10.3390/nu14235113)
Supplement: Supplementary file 1 [file nutrients-14-05113-s001.zip]

Archive with 1 entries (1 files):
- nutrients-2021095-supplementary.pdf
